# Supplementary material for: CRISP: Cremated remains inference of sex probabilities – A software for Bayesian sex estimation in human cremated remains
Source: PLoS One. 2026 May 5;21(5):e0346813. doi: 10.1371/journal.pone.0346813 (PMC13143051; doi:10.1371/journal.pone.0346813)
Supplement: S1 Data — (CSV) [file pone.0346813.s001.csv]

Site	Individual	archaeological gender	non-metric sex estimation	Mandible: condyle width	Axis: dens anteroposterior diameter	Axis: dens transverse diameter	Humerus: vertical head diameter	Humerus: trochlea maximum diameter	Humerus: trochlea minimum diameter	Humerus: capitolum maximum diameter	Radius: head maximum diameter	Lunate: max width	Lunate: max length	Femur: vertical head diameter	Patella: maximum height	Patella: maximum width	Patella: maximum thickness	Talus: maximum length	Talus: head-neck length	Talus: trochlea length	Talus: trochlea width	Navicular: maximum lenght	First metatarsal: dorso-plantar width of the head	First metatarsal: medio-lateral width of the head
Castenaso	CST_006	F		10,7				17,13	13,91							31,51	12,8
Chiavari	CVR_075A	F		15,31				20,55	14,6	17,06	14,65			36,7			14,21	46,12			27,01	12,75
Chiavari	CVR_035E	F			9,72	8,41								38,7								11,28	15,12
Chiavari	CVR_010A	F							12,77
Chiavari	CVR_011	F																			25,3
Chiavari	CVR_035C	F							12,42	15,18	15										23,6	10,19	14,2	14,8
Chiavari	CVR_043A	F						18,27	10,49		16,77										26	11,4	17,35	18,32
Chiavari	CVR_043C	F			10,5				13,58				12,28									13,95	16,52	19,26
Chiavari	CVR_061A	F				10,35		17,89	13,89	14,46
Chiavari	CVR_073A	F			8,52	8,03		18,69	11,91		16,41										24,76	13,3	17
Chiavari	CVR_077C	F															12,5
Chiavari	CVR_077D	F													34,31		15,8
Chiavari	CVR_112A	F			9,37	8,73		18,61													22,4	8,08
Narce	NRC_009	F		16	9,63	8,9	37	17,63	12,98		16,31			41,85	35,82	32,86	15,31	50	18,17	28,2	28,32	13,5	16,29	15,34
Narce	NRC_006	F		14,11							19,53			40,52			14,8					11,74		16,8
Narce	NRC_008	F			9,57	9,81		20,13	11,38						36,7	35,5	16,8							16,16
Narde 1	NRD1_352	F					38,94		14,64		19,29			40,33
Narde 1	NRD1_021	F																	13,1
Narde 1	NRD1_076	F									17,21
Narde 1	NRD1_135	F																					14,48
Narde 1	NRD1_145	F			8,56	8,21						12,66	12,55		31,47	28,7	12,99
Narde 1	NRD1_239	F							11,11			14,68	14,8								20,67
Narde 1	NRD1_278	F		14,29																26,53			13,96	14,21
Narde 1	NRD1_354	F									15,56											11,65	14,18
Narde 1	NRD1_375	F																			25,38
Narde 1	NRD1_510	F			8,07	8,35		21,52	15,05		19,61						17,92						17,25
Narde 2	NRD2_051	F		17,67	9,72	9,02										33,17	12,92	43,54			25,21	11,35
Narde 2	NRD2_109	F									17,1							48,47
Narde 2	NRD2_076	F						17,16	12,12		15,1			32,73						27,83			15,33
Narde 2	NRD2_077	F		14,21			32,3				15,49			34,9					9,33	26,21	24,35
Narde 2	NRD2_056	F							10,95		16,17			35,7			14,06				26,97		14,34	17,7
Narde 2	NRD2_240	F					31,73
Narde 2	NRD2_033	F				8,94										35,12	18,21			21,65
Narde 2	NRD2_039	F									17,33						17,26				28,14
Narde 2	NRD2_047	F							11,94		18,39		11,11									10,37	14,03	17,68
Narde 2	NRD2_064	F							11,67		15,91						12,73						13,42	13,32
Narde 2	NRD2_069	F									16,69
Narde 2	NRD2_075	F									17,17										29,04	15,92	14,26	14,04
Narde 2	NRD2_085	F			9,34	8,2					17,11				35,42	36,09	14,56				26,88
Narde 2	NRD2_112	F							10,75	14,32			13,04				13,17						13,72
Narde 2	NRD2_131	F										13,78	14,78				15,45						17,38
Narde 2	NRD2_136	F									16,22						13,03					11,66	11,8	14,34
Narde 2	NRD2_144	F														29,57	13,99			24,88	22,16
Narde 2	NRD2_168	F							11,43								13,47			30,85			15,53
Narde 2	NRD2_171	F									18,04						13,29
Narde 2	NRD2_174	F															15,51				23,86
Narde 2	NRD2_182	F		14,4																	22,36
Narde 2	NRD2_196	F															16,36
Narde 2	NRD2_200	F							12,25		16,64				34,56		12,81		13,21
Narde 2	NRD2_202	F							12,14													13,12
Narde 2	NRD2_216	F			10	8,88			11,17								12,35
Narde 2	NRD2_218	F										15,35					14,06
Narde 2	NRD2_237	F									16,7												15,16
Narde 2	NRD2_238	F									17,83
Pontecagnano	PNC_X	F		12,84						12,41	16,3		11,52	29,98	35,83	37	18,9	41,75	19,28	25,35	22,59	11,4	14,87	15,94
Pontecagnano	PNC_6567	F		14,14	8,12	8,56	34,48	18,34	10,45	15,18	17,16	12,34	12,54	34,84	34,47			42,75	18,18	27,33	29,57		14,29	15,16
Pontecagnano	PNC_6379	F		17,31			36,77				16,24			36,1	33,99		16,01	43,26	20,36	25,35	27,21		15,96	16,57
Pontecagnano	PNC_6563	F			8,56	8,84											13,7	43,65	19,51	25,88	25,47		15,96	16,91
Pontecagnano	PNC_6542(A)	F		15,24	8,82	8,88	35,48	20,61	12,67	16,4	18,2						16,45	44	19,6	26,21			16,21	16,73
Pontecagnano	spor. Y	F		15,29			35,8	18,56	13,15	16,05	17,26	12,55	11,59	37,21	35,22		15,39	44,91	20,91	27,08	24,5	12,93	15,14
Pontecagnano	PNC_6329	F					35,74	19,79	10,5	14,76								45,8	17,88	30,14	25,85	10,45
Pontecagnano	PNC_6323	F			9,17			16,94	10,79	14,68	17,53	12,15	12,72	34,97	35,19		15,19				27,81	10,61	13,81	15,08
Pontecagnano	PNC_6548	F		14,4	9,57	8,94	32				17,63	12,82	13,76	36,98			12,81				27,71	12,45	14,45	15,1
Pontecagnano	PNC_6322	F							12,02	15,4				37,46								11,47	15,51	16,01
Pontecagnano	PNC_6326	F		15,3			33,77
Pontecagnano	PNC_6566	F		13,4			35,26	19,56	12,7							32,8	15,22				26,5
Pontecagnano	PNC_6543(B)	F					35,65												20,91
Pontecagnano	PNC_6358	F			9,12	10,5	37,77	19,75	12,54	15,75
Pontecagnano	PNC_6324	F			7,19	9,13	38,58			14,64							15,26				29,68
Pontecagnano	PNC_6328	F		14,59	9,59	8,14		17,39	11,24	14,09	16,9				34,67	34,79	13,21				26,72	13,76	15,91	15,15
Pontecagnano	PNC_6470	F			7,72	7,53									31,98	34,95	14,49
Pontecagnano	PNC_Z	F									15,56						15,5					11,31	15,49
Castenaso	CST_005	M					37,6				19,4			40,64
Castenaso	CST_001	M																		33,99	30,24
Chiavari	CVR_030	M															13,07				24,51		14,63	15,84
Chiavari	CVR_031C	M			8,6	8,07				15,75	18,65						14,37					11,76	19,46	21,92
Chiavari	CVR_060A	M		20,54	10,47	10,61			14,41												26,09	10,85	17,16	18,9
Chiavari	CVR_060C	M		16,43	10,74	9,39		19,34	15,61	18,68					40,26		19,76					16,2
Chiavari	CVR_060D	M			9,67	9,37		20,12	14,28	17,44												10,61	18,3	18,05
Chiavari	CVR_061B	M						21,48	10,92		18,5										26,64	14
Chiavari	CVR_062	M			10	8,94			12,23								12,34
Chiavari	CVR_077A	M							14,09	18,34	20,74
Chiavari	CVR_112A	M			8,85	9,05			12								14,7
Chiavari	CVR_121	M			8,75	9,25			12,32	15,24												13,45
Narce	NRC_002	M					41,68	20,96	15,33		22,02			44,69	40,28	36,82	17,11	48,31	21,82		31,94	15,79		17,5
Narce	NRC_010	M		16,75				21,07	15,76		19,38	14,43		44,86	35,56	33,59	18,72	52,24	21,62	31,08	31,26	15,78	17,79	16,69
Narce	NRC_005	M		16,6			41,32							46,67
Narde 1	NRD1_168	M			8,74	8,36					20											14,07
Narde 1	NRD1_190	M									21,85
Narde 1	NRD1_233	M		16,6								16,68	14,16				20,56
Narde 1	NRD1_358	M			9,45
Narde 1	NRD1_481	M		18,88							20,77						14,75					9,28
Narde 1	NRD1_511	M		18,96																			15,44
Narde 1	NRD1_544	M																					18,96	17,44
Narde 2	NRD2_095	M			10,64	9,08			12,65			16,26		36,07
Narde 2	NRD2_187	M							17,7			15,74		39,87			17,3
Narde 2	NRD2_022	M		16,4	10,03	9,4			11,56		20,02	15,17			36,04		16,42		13,22		28,06	13,12	16,73	16,63
Narde 2	NRD2_037	M		17,48	11,12	8,89			13,51		21,32						19,27						19,26	18,55
Narde 2	NRD2_053	M		16,68					13,63		15,81												15,07
Narde 2	NRD2_083	M														36,65	16,67
Narde 2	NRD2_099	M						21,55	16,82		20,6		14,66				15,94						17,5	18,07
Narde 2	NRD2_134	M			11,14	11,39
Narde 2	NRD2_154	M						20			20,04												15,63
Narde 2	NRD2_157	M							15,21	14,69		15,18					12,63				26,53		16,76
Narde 2	NRD2_180	M						18															16,7
Narde 2	NRD2_219	M			10,1	10,04
Pontecagnano	PNC_6569	M		16,93	9,6	7,68	37,7	21,57	15,2						38,15	35,13		46,14	19,47	28,38	27,77	15,61	17,2	18,1
Pontecagnano	PNC_6547	M			9,5	8,64		21,37	14,43		17,89							46,78	19,23	32,13	28,61	17,79
Pontecagnano	PNC_6241 (2)	M		17,68	9,61	8,8	41,31	19,61	13,44	16,45	18,19	13,89	13,85	40,72	38,15	35,27	17,59	48,38	18,11	31,75	27,06		17,88	17,78
Pontecagnano	PNC_6321	M			9,7	8,94				17,41	20,32	15,17					18,49	51,2	17,43	34,2	32,65		17,91	18,91
Pontecagnano	PNC_6545	M		15,3	9,18	8,08	39,26		11,57				14,76	39,52			15,6			29,3			16,48	18,83
Pontecagnano	PNC_6360	M					40,43	25,53	14,23	18,16	19,86			42,47	40,42	39,82	17,78			31,24	30,13		18,81	19,11
Pontecagnano	PNC_6372	M		17,46	12,62	9,63	41,27				20,4			45,48	42,47	43,28	19,07			30,66	35,11		18,87	18,14
Pontecagnano	PNC_6568	M		15,12	9,43	8,96	37,43	21,23	13,01		19,45								19,16		27,02
Pontecagnano	PNC_6499	M		17,97	10,44	9,14	45,69				19,69		15,89				16,24				31,54	15,46
Pontecagnano	PNC_6353	M							13,58	16,85
Pontecagnano	PNC_6412	M			10,3	8,47				17,21	19,75										28,12
Pontecagnano	PNC_6469	M			10,02	9,37					21,09		15,67							28,62	28,51		15,78
Pontecagnano	PNC_6498	M		15,83	10,39	8,12			12,81		19,57												15,67	18,7
Pontecagnano	PNC_6504	M			10,35	9,5
Pontecagnano	PNC_6524	M									19,64
Pontecagnano	PNC_6570	M			10,6	9,03				18,67	18,85						18,36					16,18	16,2
Tolle	924	F	F?																		26,24
Tolle	561	M	M																				17,09	18,4
Tolle	21	F	F		8,94	8,89
Tolle	731	F	F								18,19			38,42							28,91
Tolle	513	M	M		9,74	7,7						14,33	12,62											22,56
Tolle	592	M	M																				17,98	21,04
Tolle	398	M	M??		8,27	8,32	43,24
Tolle	70	F	F?				36,76				20,25	15,41	14,25						14,06	28,5				17,92
Tolle	79	F	F?																				16,63	17,76
Tolle	116	F	F		8,6	8,91	35,99				16,7		9,35		36,17	34,38	14,74			27,94			16,7
Tolle	219	F	F				37,89	17,44	11,79		17,88										26,39		16,12	17,36
Tolle	336	F	F?
Tolle	417	F	M?													35,48	16,86				28,56		16,49	20,48
Tolle	705	F	F								17,64	12,59	9,88
Tolle	2000	F	F	14,88	8,08	8,34						11,54	10,83
Tolle	404	M	M		10,12	8,66						13,11	13,51						9,27				16,72	22,19
Tolle	558	F	F	16,61	7,94	8,86			9,94	18,38		12,95	6,5	29,08			11,53
Tolle	690	F	F				32,68	17,39													27,05			15,86
Tolle	709	F	F		7,96	8,79			11,67	20,76														16,84
Tolle	414	M	M				44,34	20,25													33,48
Tolle	664	M	M?									12,26	12,99		38,02		14,37
Tolle	729	M	M		9,41	9,11	36,5
Tolle	739	M	M	14,92																	29,38
Tolle	712	F	F		9,1	9,34							12,73		33,37	34,43	14,1
Tolle	12	M	M		8,83	8,86		19,47	11,21												28,98
Tolle	585	F?	F		9,65	11,56			12,67			14	12,61
Tolle	62	M	M	15,55					12,22						40,45						30,39		16,22
Tolle	116	M	M				41,07	14,04				15,9				41,29	17,97			28,99			20,13	22,02
Tolle	460	M	M?														16,29			33,45	33,76
Tolle	469	M	M						15,3					42,6
Tolle	659	M	M		10,52	8,11					19,91	13,32								35,91	35,04
Tolle	691	M	M?		12,01	9,13
Franzhausen-Kokoron	28		M																					17,04
Franzhausen-Kokoron	277		F?		9,09	7,15
Franzhausen-Kokoron	291		F		9,36	9,52
Franzhausen-Kokoron	326		M?		9,08	8,18
Franzhausen-Kokoron	328		M?						13,32
Franzhausen-Kokoron	366		M?				42,93			17,48	18,41
Franzhausen-Kokoron	401		NA						11,44
Franzhausen-Kokoron	499		M?					18,37	13,09
Franzhausen-Kokoron	505		M?																				17,94
Franzhausen-Kokoron	545		M?										15,67
Franzhausen-Kokoron	549		F?		8,79		40,75
Franzhausen-Kokoron	553		A						14,2
Franzhausen-Kokoron	554		M?														18,96						17,2
Franzhausen-Kokoron	560		M??		8,96
Franzhausen-Kokoron	566		F??						13,7
Franzhausen-Kokoron	576		A																			13,76
Franzhausen-Kokoron	584		F?														12,37
Franzhausen-Kokoron	601		A		9,02
Franzhausen-Kokoron	605		M?	16,2
Franzhausen-Kokoron	683		M			10,45						17,61											17,2
Franzhausen-Kokoron	694		A								18,25												13,94
Franzhausen-Kokoron	870		M?		9,89
Franzhausen-Kokoron	925		F																					17,1
Franzhausen-Kokoron	950		F??		9,82
Franzhausen-Kokoron	989		M	17,61																			20,11
Getzersdorf	4		M?							18,88	19,63						16,64
Getzersdorf	7		F?													34	16							18
Getzersdorf	61		M?														16
Getzersdorf	64		A		10,5
St. Poelten	1		F	15,8	9,62	7,71					15,29		11,34	38,4
Inzersdorf	32		M?																					17,1
Inzersdorf	97		A	14,2
Inzersdorf	163		M?		10,44								15,66
Inzersdorf	170		M		10,86
Inzersdorf	181		M??						12,74		19,42	13,97
Inzersdorf	189		F??		7,62
Inzersdorf	192		M??						14,12	17,02
Inzersdorf	193		F?	12,53
Inzersdorf	197		M?	16,65
Inzersdorf	217		M??														16,82
Inzersdorf	219		F??	14,63
Inzersdorf	222		M?	16,31						16,38
Inzersdorf	317		M?				38,91
